# Supplementary material for: ICU Patients’ Perception of Sleep and Modifiable versus Non-Modifiable Factors That Affect It: A Prospective Observational Study
Source: J Clin Med. 2022 Jun 28;11(13):3725. doi: 10.3390/jcm11133725 (PMC9267898; doi:10.3390/jcm11133725)
Supplement: Supplementary file 1 [file jcm-11-03725-s001.zip]

Archive with 1 entries (1 files):
- jcm-1760294-supplementary.pdf
